# Supplementary material for: Characterization of recent and minimally passaged Brazilian dengue viruses inducing robust infection in rhesus macaques
Source: PLoS One. 2018 Apr 25;13(4):e0196311. doi: 10.1371/journal.pone.0196311 (PMC5919018; doi:10.1371/journal.pone.0196311)
Supplement: S1 File — (XLSX) [file pone.0196311.s001.xlsx]

## Sheet: Wave 1
Isolate	NHP	Read-out (Log10)	Days post-inoculation
			1	2	3	4	5	6	7	8	9	10	11	12	13	14
DENV1 0111/2011	AF107	Viremia	1.47	1.81	1.77	2.21	2.5	2.74	2.73	2.39	2.18	<0.4	<0.4	<0.4	<0.4	<0.4
		RNAemia	3.40	4.05	4.4	4.55	3.32	3.85	3.52	3.60	2.25	0	0	0	0	0
	AF143	Viremia	1.81	2.3	2.58	2.68	1.79	1.92	1.17	2.39	<0.4	<0.4	<0.4	<0.4	<0.4	<0.4
		RNAemia	2.35	3.94	3.64	3.97	4.52	4.78	4.72	4.10	3.43	2.46	0	0	0	0
DENV2 0126/2010	AE73	Viremia	1.24	2.6	2.61	3.13	3.13	1.18	0.7	<0.4	<0.4	<0.4	<0.4	<0.4	<0.4	<0.4
		RNAemia	2.66035	3.27358	3.21651	3.93248	3.6814	3.23222	0	0	0	0	0	0	0	0
	AF85	Viremia	2.18	2.5	2.77	3.2	2.53	<0.4	<0.4	<0.4	<0.4	<0.4	<0.4	<0.4	<0.4	<0.4
		RNAemia	0	3.18	3.88	4.04	3.61	0	0	0	0	0	0	0	0	0
DENV3 0498/2010	AC45	Viremia	<0.4	1.24	0.89	<0.4	<0.4	<0.4	0.8	<0.4	<0.4	<0.4	<0.4	<0.4	<0.4	<0.4
		RNAemia	0	0	0	0	0	0	0	0	0	0	0	0	0	0
	AF41	Viremia	<0.4	1.51	1.65	1.94	1.44	0.87	<0.4	<0.4	<0.4	<0.4	<0.4	<0.4	<0.4	<0.4
		RNAemia	0	2.56	2.46	2.71	0	2.11	0	0	0	0	0	0	0	0
DENV4 2935/2013	AE135	Viremia	<0.4	0.9	<0.4	<0.4	<0.4	<0.4	<0.4	<0.4	<0.4	<0.4	<0.4	<0.4	<0.4	<0.4
		RNAemia	2.46	2.46	0	0	0	0	0	0	0	0	0	0	0	0
	AE137	Viremia	<0.4	<0.4	<0.4	<0.4	<0.4	<0.4	<0.4	<0.4	<0.4	<0.4	<0.4	<0.4	<0.4	<0.4
		RNAemia	3.46	2.96	2.90	2.49	0	0	0	0	0	0	0	0	0	0

## Sheet: Wave 2
Isolate	NHP	Read-out (Log10)	Days post-inoculation
			1	2	3	4	5	6	7	8	9	10	11	12	13	14
DENV1 0111/2011	AF179	Viremia	<0,4	2.36	2.65	3.04	2.3	1.68	<0,4	<0,4	<0,4	<0,4	<0,4	<0,4	<0,4	<0,4
		RNAemia	3.03976	4.07089	4.45091	4.59892	4.03462	0	2.98519	0	2.74926	0	2.71397	0	0	2.31396
	AF135	Viremia	<0,4	1.58	1.4	1.8	2.28	2.47	2.13	<0,4	<0,4	<0,4	<0,4	<0,4	<0,4	<0,4
		RNAemia	2.17173	3.25652	2.79901	3.85511	4.04441	4.06138	3.99504	2.96486	2.17841	0	0	0	0	0
	AE69	Viremia	<0,4	<0,4	<0,4	1.4	2.44	2.22	1.24	<0,4	<0,4	<0,4	<0,4	<0,4	<0,4	<0,4
		RNAemia	0	2.92513	2.28498	3.01993	0	3.49125	3.47222	2.63247	0	0	0	0	0	0
DENV2 0126/2010	AF155	Viremia	0.4	1.87	2.38	3.22	3.7	3.08	<0,4	<0,4	<0,4	<0,4	<0,4	<0,4	<0,4	<0,4
		RNAemia	0	0	3.37445	4.33955	4.28247	3.29969	3.87341	0	0	0	0	0	0	0
	AF115	Viremia	0.4	2.36	2.39	2.76	2.98	1.51	<0,4	<0,4	<0,4	<0,4	<0,4	<0,4	<0,4	<0,4
		RNAemia	0	2.96823	2.86229	3.1175	3.18803	2.80535	0	0	0	0	0	0	0	0
	AE61	Viremia	1	1.76	2.47	3.53	3.83	3.3	1.98	<0,4	<0,4	<0,4	<0,4	<0,4	<0,4	<0,4
		RNAemia	0	2.62	2.41	4.10	4.41	2.33	2.78	0	0	0	0	0	0	0
DENV3 BEL 74561 H 675948	AF129	Viremia	<0,4	<0,4	<0,4	<0,4	<0,4	<0,4	<0,4	<0,4	<0,4	<0,4	<0,4	<0,4	<0,4	<0,4
		RNAemia	0	0	0	0	0	0	0	0	0	0	0	0	0	0
	AC111	Viremia	<0,4	<0,4	<0,4	<0,4	<0,4	<0,4	<0,4	<0,4	<0,4	<0,4	<0,4	<0,4	<0,4	<0,4
		RNAemia	0	0	0	0	0	0	0	0	0	0	0	0	0	0
DENV4 ROR 7591 H 780090	AD109	Viremia	0.7	1	1.3	1.9	<0,4	<0,4	<0,4	<0,4	<0,4	<0,4	<0,4	<0,4	<0,4	<0,4
		RNAemia	0	0	0	2.61837	0	0	0	0	0	0	0	0	0	0
	AE133	Viremia	1.9	2.06	2.77	2.75	<0,4	<0,4	<0,4	<0,4	<0,4	<0,4	<0,4	<0,4	<0,4	<0,4
		RNAemia	2.64557	3.33959	3.776	0	2.45386	0	2.22287	2.08022	0	2.2816	2.49141	2.42091	2.52493	0

## Sheet: Wave 3
Isolate	NHP	Read-out (Log10)	Days post-inoculation
			1	2	3	4	5	6	7	8	9	10	11	12	13	14
DENV3 ROR 6210	AB 05	Viremia	<0.4	<0.4	<0.4	<0.4	<0.4	<0.4	<0.4	<0.4	<0.4	<0.4	<0.4	<0.4	<0.4	<0.4
		RNAemia	0	0	0	0	0	0	0	0	0	0	0	0	1.74	2.10
	AB 27	Viremia	<0.4	<0.4	<0.4	<0.4	<0.4	<0.4	<0.4	<0.4	<0.4	<0.4	<0.4	<0.4	<0.4	<0.4
		RNAemia	0	0	0	0	0	0	0	0	0	0	0	0	0	0
DENV3 MÃO 9487	AD117	Viremia	<0.4	<0.4	1.18	<0.4	<0.4	0.7	<0.4	<0.4	<0.4	<0.4	<0.4	<0.4	<0.4	<0.4
		RNAemia	0	0	0	0	0	0	0	0	0	0	0	0	0	0
	AF111	Viremia	<0.4	1.1	1.51	<0.4	<0.4	0.7	<0.4	<0.4	<0.4	<0.4	<0.4	<0.4	<0.4	<0.4
		RNAemia	0	1.93	0	0	0	1.94	1.73	0	0	0	0	0	0	0
DENV4 1071/2012	AE 33	Viremia	1.3	0.88	1.63	1.93	1.24	1	<0.4	<0.4	<0.4	<0.4	<0.4	<0.4	<0.4	<0.4
		RNAemia	0	2.13	2.32	2.12	2.55	0	0	0	0	0	0	0	0	0
	AF 13	Viremia	1.92	1.74	1.68	1.58	0.4	<0.4	<0.4	<0.4	<0.4	<0.4	<0.4	<0.4	<0.4	<0.4
		RNAemia	2.25	0	2.44	2.80	0	0	0	0	0	0	0	0	0	0
DENV4 BEL 83791H	AE 57	Viremia	1.68	1.99	1.68	1.83	<0.4	<0.4	<0.4	<0.4	<0.4	<0.4	<0.4	<0.4	<0.4	<0.4
		RNAemia	2.19	2.96	2.43	2.99	0	0	0	0	0	0	0	0	0	0
	AF 57	Viremia	2.06	1.65	<0.4	0.7	<0.4	<0.4	<0.4	<0.4	<0.4	<0.4	<0.4	<0.4	<0.4	<0.4
		RNAemia	2.48	2.90	2.21	0	0	0	0	0	0	0	0	0	0	0

## Sheet: Wave 4
Isolate	NHP	Read-out (Log10)	Days post-inoculation
			1	2	3	4	5	6	7	8	9	10	11	12	13	14
DENV4 BEL 83791H	AG 123	Viremia	1.4	1.4	1.68	1.86	0.4	<0.4	<0.4	<0.4	<0.4	<0.4	<0.4	<0.4	<0.4	<0.4
		RNAemia	0	2.27	0	0	0	0	0	0	0	0	0	0	0	0
	AG 13	Viremia	1.97	1.35	1.68	2.62	1.18	<0.4	<0.4	<0.4	<0.4	<0.4	<0.4	<0.4	<0.4	<0.4
		RNAemia	0	0	0	2.50	0	0	0	0	0	0	0	0	0	0
	AG 29	Viremia	2.59	2.4	1.74	1.1	<0.4	<0.4	<0.4	<0.4	<0.4	<0.4	<0.4	<0.4	<0.4	<0.4
		RNAemia	3.04	3.46	2.70	0	0	0	0	0	0	0	0	0	0	0
	AG 189	Viremia	1.68	1.35	2.31	1.92	1.4	<0.4	<0.4	<0.4	<0.4	<0.4	<0.4	<0.4	<0.4	<0.4
		RNAemia	0	2.47	2.33	2.53	0	0	0	0	0	0	0	0	0	0
