# Supplementary material for: Characterization of recent and minimally passaged Brazilian dengue viruses inducing robust infection in rhesus macaques
Source: PLoS One. 2018 Apr 25;13(4):e0196311. doi: 10.1371/journal.pone.0196311 (PMC5919018; doi:10.1371/journal.pone.0196311)
Supplement: S2 File — (XLSX) [file pone.0196311.s002.xlsx]

## Sheet: PRNT 14 DPI - WAVES
WAVE 1							WAVE 2							WAVE 3							WAVE 4
Isolate	NHP	PRNT 14 days pi					Isolate	NHP	PRNT 14 days pi					Isolate	NHP	PRNT 14 days pi					Isolate	NHP	PRNT 14 days pi
		D1	D2	D3	D4				D1	D2	D3	D4				D1	D2	D3	D4				D1	D2	D3	D4
DENV1 0111/2011	AD107	25320.7	1190.96	127.112	307.81		DENV1 0111/2011	AF179	3124.95	98.1581	61.766	< 32		DENV3 ROR 6210	AB05	34,77*	< 32	< 32	< 32		DENV4 BEL 83791H	AG123	154.73	268.43	358.18	8182.87
	AF143	4040.65	816	79.384	115.853			AF135	1198.62	219.273	50.2699	33,64*										AG13	57.43	168.35	146.02	7837.3
															AB27	< 32	< 32	< 32	< 32
DENV2 0126/2010	AE73	473.6	15163.9	33.731	312			AE69	4044.45	106.54	78.3765	70.9291										AG29	46.87	129.2	99.88	2169.31
	AF85	76.214	11734.5	< 32	120.593		DENV2 0126/2010	AF155	139.954	3184.76	45,69*	100.563		DENV3 MÃO 9487	AD117	69.007	58.7833	1398.86	34,65*			AG189	127.29	141.25	2148.96	13914.5
DENV3 0498/2010	AC45	95.12	215.881	355.2	127.687			AF115	37.2149	8870.72	< 32	< 32
															AF111	61.8946	85.7414	414.753	39,03*
	AF41	99.23	716.8	477.333	114.524			AE61	71.2323	1348.85	< 32	< 32
DENV4 2935/2013	AE135	< 32	106.993	< 32	777.143		DENV3 BEL 74561 H 675948	AF129	< 32	75.7212	182.896	< 32		DENV4 1071/2012	AE33	97,45*	109.886	72.0583	1653.33
	AE137	154.791	274.963	< 32	1293.91			AC111	28,92*	58.9252	7249.07	< 32
															AF13	299.072	74.57	< 32	846.222
							DENV4 ROR 7591 H 780090	AD109	< 32	32,64*	27,75*	597.961
								AE133	< 32	< 32	< 32	630.154		DENV4 BEL 83791H	AE57	79.7993	240.705	84.7444	1077.45
															AF57	85.8606	72.8575	<32	1548.21
*When one of the values of the duplicate was < 32, we considered the value 16 to calculate the average.
