# Supplementary material for: Characterization of recent and minimally passaged Brazilian dengue viruses inducing robust infection in rhesus macaques
Source: PLoS One. 2018 Apr 25;13(4):e0196311. doi: 10.1371/journal.pone.0196311 (PMC5919018; doi:10.1371/journal.pone.0196311)
Supplement: S3 File — (XLSX) [file pone.0196311.s003.xlsx]

## Sheet: Tableau récap
LIMS			NHP1 Fiocruz
Date du test							Task ID (TIM)
Projet			Dengue
Technicians			ACA/RXM				Identification test
aim of experiment			cytokine quantification in monkey sera (NHP1 study)
						NHP - IFNG (20)	NHP - IL1b (46)	NHP - IL2 (33)	NHP - IL6 (57)	NHP - IL8 (63)	NHP - IL10 (35)	NHP - IL12/23 p40 (74)	NHP - IL17A (39)	NHP - IL18 (78)	NHP - MCP-1 (67)	NHP - MIP-1b (73)	NHP - MIP1a (65)	NHP - TGFa (15)	NHP - TNFa (72)	NHP - VEGF (76)
Serotype	Souche	Monkey	Day	Viremia (Log10)	Rnaemia (Log10)	Conc in Range (pg/mL)	Conc in Range (pg/mL)	Conc in Range (pg/mL)	Conc in Range (pg/mL)	Conc in Range (pg/mL)	Conc in Range (pg/mL)	Conc in Range (pg/mL)	Conc in Range (pg/mL)	Conc in Range (pg/mL)	Conc in Range (pg/mL)	Conc in Range (pg/mL)	Conc in Range (pg/mL)	Conc in Range (pg/mL)	Conc in Range (pg/mL)	Conc in Range (pg/mL)
Den-1	DENV1 0111/2011	AD107	0			***	***	***	***	4166.73	***	***	***	***	147.45	***	***	***	***	***
			1	1.47	3.4	***	***	***	***	1169.57	***	***	***	***	130.15	***	***	***	3.07	***
			4	2.21	4.55	***	***	***	***	2149.93	***	***	***	***	387.47	***	***	8.13	***	***
			6	2.74	3.85	***	***	***	***	2382.56	***	***	***	***	324	***	***	6.14	***	***
			8	2.39	3.6	***	***	***	***	2708.25	***	***	***	***	297.59	***	***	***	***	***
			14	<0,4	<3,1	***	***	***	***	2762.62	***	***	***	***	161.58	***	***	***	***	***
		AF 143	0			***	***	***	***	4403.63	***	***	***	***	324.5	***	***	***	***	***
			1	1.81	<3,1	***	***	***	***	3414.66	***	***	***	***	178.1	***	***	***	5.31	***
			4	2.68	3.97	***	***	***	***	3510.94	***	***	***	***	380.26	***	***	6.14	***	***
			6	1.92	4.78	***	***	***	***	3151.78	***	***	***	***	347.86	***	***	3.48	***	***
			8	2.39	4.1	***	***	***	***	3639.3	***	***	***	***	373.68	***	***	***	***	50.35
			14	<0,4	<3,1	***	***	***	***	2805.77	***	***	***	***	243.46	***	***	***	***	***
		AF 179	0			***	***	***	***	971.09	***	***	***	***	202.44	***	***	***	17.73	***
			1	<0,4	<3,1	***	***	***	***	1626.87	***	7.8	***	***	259.33	***	***	4.37	***	57.33
			4	3.04	4.6	***	***	***	***	1565.18	***	***	***	***	292.3	***	***	***	***	***
			6	1.68	<3,1	***	***	***	***	1515.34	***	***	***	***	453.28	***	***	2.4	***	***
			8	<0,4	<3,1	***	***	***	***	1590.52	***	***	***	***	377.24	***	***	***	***	62.79
			14	<0,4	<3,1	***	***	***	***	803.46	***	***	***	***	145.23	***	***	***	***	***
		AF 135	0			***	***	***	***	4161.67	***	***	***	***	158.19	***	***	***	5.31	***
			1	<0,4	<3,1	***	***	***	***	1073.7	***	***	***	***	122.82	***	***	2.59	***	***
			4	1.8	3.86	***	***	***	***	2225.08	***	***	***	***	273.38	***	***	***	***	***
			6	2.47	4.06	***	***	***	***	3444.63	***	***	***	***	368.66	***	***	***	***	***
			8	<0,4	<3,1	***	***	***	***	3603.57	***	***	***	***	345.63	***	***	***	***	***
			14	<0,4	<3,1	***	***	***	***	3142.3	***	***	***	***	182.68	***	***	***	***	***
		AE 69	0			***	***	***	***	609.82	***	***	***	***	120.36	***	***	***	***	***
			1	<0,4	<3,1	***	***	***	***	1346.68	***	25.18	***	***	202.36	***	***	6.81	***	***
			4	1.4	<3,1	***	***	***	***	1172.46	***	35.56	***	***	256.72	***	***	5.26	***	***
			6	2.22	3.49	4.18	***	***	***	710.3	***	49.01	***	***	523.83	4.87	***	9.99	***	***
			8	<0,4	<3,1	***	***	***	***	895.07	***	22.92	***	***	328.54	***	***	***	***	***
			14	<0,4	<3,1	***	***	***	***	539.21	***	27.38	***	***	205.48	***	***	12.3	***	***
Den-2	DENV2 0126/2010	AE 73	0			***	***	***	***	1673.34	***	***	***	***	281.61	***	***	***	14.33	***
			1	1.24	<3,2	***	***	***	***	1661.56	***	***	***	***	234.91	***	***	***	***	***
			4	3.13	3.93	7.43	***	***	***	3089.54	***	***	5.94	***	443.78	***	***	6.81	***	88.23
			6	1.18	3.23	2.36	***	***	***	2670.17	***	***	***	***	465.79	***	***	***	***	***
			8	<0,4	<3,2	***	***	***	***	2260.19	***	***	***	***	381.96	***	***	***	***	***
			14	<0,4	<3,2	***	***	***	***	1654.97	***	***	***	***	243.12	***	***	***	***	***
		AF 85	0			***	***	***	***	2079.64	***	***	***	***	318.7	***	***	***	***	***
			1	2.18	<3,2	***	***	***	***	664.88	***	***	***	***	127.13	***	***	***	5.31	***
			4	3.2	4.04	***	***	***	***	2169.31	***	***	***	***	334.85	***	***	***	***	***
			6	<0,4	<3,2	2.36	***	***	***	2442.63	***	***	***	***	318.71	***	***	***	***	***
			8	<0,4	<3,2	***	***	***	***	2426.75	***	***	***	***	273.78	***	***	***	***	***
			14	<0,4	<3,2	***	***	***	***	1286.81	***	***	***	***	198.4	***	***	***	190.97	***
		AF 155	0			***	***	***	***	3127.47	***	***	***	***	150.72	***	***	***	5.31	***
			1	0.4	<3,2	***	***	***	***	2062.95	***	***	***	***	205.21	***	***	5.26	***	***
			4	3.22	4.34	***	***	***	***	1938.91	***	***	***	***	235.87	***	***	3.03	***	***
			6	3.08	3.3	2.88	***	***	***	2261.61	***	***	***	***	652.12	***	***	6.04	***	***
			8	<0,4	<3,2	***	***	***	***	2533.62	***	***	***	***	382.88	***	***	***	***	62.79
			14	<0,4	<3,2	***	***	***	***	1318.38	***	***	***	***	371.87	***	***	12.8	***	88.64
		AF 115	0			***	***	***	***	1621.7	***	***	***	***	116.11	***	***	***	12.07	***
			1	0.4	<3,2	***	***	***	***	1809.86	***	***	3.53	***	217.51	10.63	12.81	8.02	***	80.44
			4	2.76	<3,2	***	***	***	***	2054.93	***	***	***	***	232.29	***	***	***	***	***
			6	1.51	<3,2	***	***	***	***	2312.59	***	***	***	***	374.66	***	***	2.93	***	***
			8	<0,4	<3,2	***	***	***	***	1804.91	***	***	***	***	257.23	***	***	***	***	***
			14	<0,4	<3,2	***	***	***	***	1129.68	***	***	***	***	170.96	***	***	***	***	***
		AE 61	0			***	***	***	***	4752.71	***	***	***	***	198.99	***	***	***	5.31	***
			1	1	<3,2	***	***	***	***	2327.82	***	***	***	***	207.93	***	***	3.26	***	***
			4	3.53	4.1	***	***	***	***	2054.61	***	***	***	***	352.44	***	***	2.7	***	***
			6	3.3	<3,2	***	***	***	***	1495.53	***	***	***	***	477.45	***	***	***	***	***
			8	<0,4	<3,2	***	***	***	***	2609.41	***	***	***	***	372.8	***	***	***	***	***
			14	<0,4	<3,2	***	***	***	***	2142.69	***	***	***	***	226.45	***	***	***	***	***
Den-3	DENV3 0498/2010	AC 45	0			***	***	***	***	***	***	***	***	***	299.05	***	***	***	***	***
			1	<0,4	<2,8	***	***	***	***	3767.89	***	***	***	***	119.34	***	***	***	5.31	***
			4	<0,4	<2,8	***	***	***	***	4160.69	***	***	***	***	270.32	***	***	3.7	***	***
			6	<0,4	<2,8	***	***	***	***	4412.72	***	***	***	***	225.29	***	***	3.7	***	***
			8	<0,4	<2,8	***	***	***	***	3712.41	***	***	***	***	276.92	***	***	***	***	***
			14	<0,4	<2,8	***	***	***	***	2308.99	***	***	***	***	197.6	***	***	***	***	***
		AF 41	0			***	***	***	***	1042.19	***	***	19.76	***	162	***	***	***	***	***
			1	<0,4	<2,8	***	***	***	***	2129.44	***	***	21.22	***	209.35	***	***	***	***	***
			4	1.94	<2,8	***	***	***	3.44	1619.7	***	***	18.47	***	306.04	***	***	4.15	***	61.34
			6	0.87	<2,8	***	***	***	***	1037.04	***	***	23.59	***	319.81	***	***	3.59	***	83.13
			8	<0,4	<2,8	***	***	***	***	2734.32	***	***	22.08	***	317.96	***	***	***	***	90.41
			14	<0,4	<2,8	***	***	***	***	2252.79	***	***	20	***	216.08	***	***	***	***	34.45
	DENV3 BEL 74561 H 675948	AF 129	0			***	***	***	***	1353.61	***	***	***	***	172.17	***	***	***	***	***
			1	<0,4	<2,8	***	***	***	***	998.09	***	***	***	***	215.44	***	***	5.92	***	***
			4	<0,4	<2,8	***	***	***	***	778.35	***	***	***	***	205.93	***	***	7.03	***	***
			6	<0,4	<2,8	***	***	***	***	870.86	***	***	***	***	351.11	***	***	17.94	***	***
			8	<0,4	<2,8	***	***	***	***	554.2	***	***	***	***	260.22	***	***	***	***	***
			14	<0,4	<2,8	***	***	***	***	977.28	***	***	***	***	247.66	***	***	***	***	***
		AC 111	0			***	***	***	***	541.2	***	***	***	***	99.59	***	***	***	***	***
			1	<0,4	<2,8	***	***	***	***	921.74	***	***	***	***	131.38	***	***	4.59	***	***
			4	<0,4	<2,8	***	***	***	***	843.64	***	***	***	***	136.27	***	***	4.59	***	***
			6	<0,4	<2,8	***	***	***	***	642.06	***	***	***	***	138.12	***	***	3.82	***	***
			8	<0,4	<2,8	***	***	***	***	938.03	***	***	***	***	211.04	***	***	***	***	***
			14	<0,4	<2,8	***	***	***	***	676.95	***	***	***	***	163.35	***	***	***	***	***
	DENV3 ROR 6210	AB 05	0			***	***	***	***	3057.72	***	***	***	***	193.42	***	***	***	5.31	***
			1	<0,4	<2,8	***	***	***	***	1213.04	***	25.5	***	***	197.92	***	***	11.77	***	***
			4	<0,4	<2,8	***	***	***	7.87	1195.76	***	16.58	***	***	211.02	***	***	7.79	***	***
			6	<0,4	<2,8	***	***	***	***	1147.8	***	22.62	***	***	193.09	***	***	12.88	***	***
			8	<0,4	<2,8	***	***	***	***	2410.59	***	***	***	***	232.17	***	***	8.79	***	***
			14	<0,4	<2,8	***	***	***	***	2017.85	***	***	***	***	244.03	***	***	25.38	***	***
		AB 27	0			***	***	***	***	844.07	***	***	***	***	297.3	***	***	***	7.56	***
			1	<0,4	<2,8	***	***	***	***	701.67	***	74.54	***	***	389.6	***	***	11.88	***	***
			4	<0,4	<2,8	***	***	***	***	370.35	***	81.13	***	***	341.4	***	***	6.48	***	***
			6	<0,4	<2,8	6.52	***	***	***	808.69	***	127.44	***	***	459.04	5.84	***	13.89	***	155.31
			8	<0,4	<2,8	2.56	***	***	***	672.48	***	***	***	***	353	***	***	6.88	***	***
			14	<0,4	<2,8	3.83	***	***	***	416.99	***	***	***	***	433.36	***	***	24.72	***	***
	DENV3 MÃO 9487	AD 117	0			***	***	***	***	1527.12	***	***	***	***	180.94	***	***	***	4.19	***
			1	<0,4	<2,8	***	***	***	***	2335.38	***	***	***	***	229.59	***	***	15.57	***	***
			4	<0,4	<2,8	***	***	***	***	2056.89	***	***	***	***	249.73	***	***	14.45	***	***
			6	0.7	<2,8	***	***	***	***	1759.3	***	***	***	***	279.51	***	***	17.83	***	***
			8	<0,4	<2,8	***	***	***	***	1385.13	***	***	***	***	255.36	***	***	17.38	***	***
			14	<0,4	<2,8	***	***	***	***	2944.26	***	***	***	***	259.54	***	***	18.82	***	***
		AF 111	0			***	***	***	***	1227.99	***	866.98	***	***	151.08	***	***	***	***	***
			1	<0,4	<2,8	***	***	***	***	1791.96	***	1267.2	***	***	308.1	***	***	18.96	***	***
			4	<0,4	<2,8	***	***	***	***	2881.26	***	908.54	***	***	239.65	***	***	6.26	***	***
			6	0.7	<2,8	***	***	***	***	2309.29	***	907.29	***	***	324.64	***	***	9.33	***	***
			8	<0,4	<2,8	***	***	***	***	3670.04	***	828.17	***	***	332.55	***	***	4.79	***	***
			14	<0,4	<2,8	***	***	***	***	3760.92	***	758.52	***	***	292.74	***	***	11.84	***	***
Den-4	DENV4 2935/2013	AE 135	0			***	***	***	***	554.03	***	***	18.03	***	134.41	***	***	***	***	211.95
			1	<0,4	<4,2	***	***	***	***	1164.46	***	***	16.23	***	164.94	***	***	***	***	239.17
			4	<0,4	<4,2	***	***	***	***	1172.88	***	12.26	30.7	***	430.94	***	32.53	6.36	***	349.35
			6	<0,4	<4,2	***	***	***	***	1749.6	***	***	17.27	***	318.22	***	23.53	***	***	303.58
			8	<0,4	<4,2	***	***	***	***	1889.02	***	11.41	10.86	***	292.86	***	21.71	***	***	277.04
			14	<0,4	<4,2	***	***	***	***	808.16	***	***	16.78	***	190.25	***	17.44	***	***	250.81
		AE 137	0			***	***	***	***	3103	***	***	***	***	190.94	***	***	***	6.43	***
			1	<0,4	<4,2	***	***	***	***	2000.51	***	***	***	***	160.41	***	***	***	***	***
			4	<0,4	<4,2	***	***	***	***	2428.78	***	***	***	***	308.85	***	***	3.26	***	***
			6	<0,4	<4,2	***	***	***	***	3055.14	***	***	***	***	303.69	***	***	***	***	***
			8	<0,4	<4,2	***	***	***	***	3002.35	***	***	***	***	372.34	***	***	***	***	***
			14	<0,4	<4,2	***	***	***	***	1621.84	***	***	***	***	239.48	***	***	***	***	***
	DENV4 ROR 7591 H 780090	AD 109	0			***	***	***	***	867.45	***	***	***	***	164.33	***	***	***	5.31	***
			1	0.7	<4,2	***	***	***	***	1422.04	***	***	***	***	218.98	***	***	3.7	***	***
			4	1.9	4.62	***	***	***	***	1321.8	***	***	***	***	353.72	***	***	5.26	***	***
			6	<0,4	<4,2	2.65	***	***	***	887.52	***	15.03	***	***	492.61	***	***	4.59	***	88.23
			8	<0,4	<4,2	***	***	***	***	1048.96	***	***	***	***	357.88	***	***	***	***	***
			14	<0,4	<4,2	***	***	***	***	481.35	***	***	***	***	248.07	***	***	***	***	***
		AE 133	0			***	***	***	***	1766.55	***	***	***	***	109.73	***	***	***	18.87	***
			1	1.9	<4,2	2.65	***	***	***	1394.72	***	29.89	***	***	224.95	***	***	6.47	22.67	90.67
			4	2.75	<4,2	***	***	***	23.09	1035.61	***	***	***	***	208.13	***	***	***	***	***
			6	<0,4	<4,2	***	***	***	3.22	1512.23	***	***	***	***	287.17	***	***	3.35	***	***
			8	<0,4	<4,2	***	***	***	***	2466.25	***	***	***	***	199.91	***	***	***	***	***
			14	<0,4	<4,2	***	***	***	***	1505.87	***	***	***	***	166.62	***	***	***	***	***
	DENV4 1071/2012	AE 33	0			***	***	***	***	1672.24	***	***	***	***	144.77	***	***	***	***	***
			1	1.3	<4,2	***	***	***	***	1460.55	***	***	***	***	268.4	***	***	18.73	***	***
			4	1.93	<4,2	3.66	***	***	***	1084.2	***	***	***	***	351.48	***	***	20.88	46.04	***
			6	1	<4,2	***	***	***	2.79	968.71	***	***	***	***	332.42	***	***	6.59	***	***
			8	<0,4	<4,2	***	***	***	***	1669.58	***	***	***	***	292.14	***	***	4.93	***	***
			14	<0,4	<4,2	***	***	***	***	899.08	***	***	4.57	***	291.45	***	***	28.32	***	***
		AF 13	0			***	***	9.89	***	1488.25	***	***	***	***	152.64	***	***	***	3.07	***
			1	1.92	<4,2	***	***	***	***	1626.55	***	***	***	***	284.22	***	***	26.02	***	***
			4	1.58	<4,2	3.14	***	13.81	***	1460.37	***	25.5	***	***	357.75	***	***	12.44	***	***
			6	<0,4	<4,2	***	***	***	***	1611.96	***	***	***	***	257.05	***	***	6.91	***	***
			8	<0,4	<4,2	***	***	***	***	1787.36	***	***	***	***	247.34	***	***	10.84	***	***
			14	<0,4	<4,2	***	***	3.93	***	1369.09	***	***	***	***	298.79	***	***	50.53	***	***
	DENV4 BEL 83791H	AE57	0			***	***	***	***	2595.51	***	977.03	***	***	163.96	***	***	***	5.31	***
			1	1.68	<4,2	***	***	***	***	2393.26	***	935.93	***	***	240.33	***	***	4.74	***	***
			4	1.83	<4,2	***	***	***	***	2454.88	***	1090.68	***	***	310.54	***	***	3.57	***	***
			6	<0,4	<4,2	***	***	***	***	1336.03	***	1048.36	***	***	429.64	***	***	***	***	***
			8	<0,4	<4,2	***	***	***	***	2499.67	***	1252.42	***	***	404.61	***	***	2.6	***	***
			14	<0,4	<4,2	***	***	5.97	***	2023.73	***	778.84	17.95	***	262.62	***	***	8.43	***	***
		AF57	0			***	***	***	***	1119.44	***	***	***	***	110.14	***	***	***	38.23	***
			1	2.06	<4,2	***	***	***	***	944.16	***	***	***	***	177.09	***	***	4.96	***	***
			4	0.7	<4,2	***	***	***	***	1168.29	***	***	***	***	184.98	***	***	***	***	***
			6	<0,4	<4,2	***	***	***	***	850.51	***	***	***	***	182.64	***	***	***	***	***
			8	<0,4	<4,2	***	***	***	***	1160.85	***	***	***	***	243.41	***	***	2.6	***	***
			14	<0,4	<4,2	***	***	***	***	460.8	***	***	***	***	165.98	***	***	6.53	***	***
		AG123	0			***	***	***	***	2370.75	***	***	8.6	***	127.23	***	***	***	3.07	***
			1	1.4	<4,2	***	***	***	***	2443.73	***	25.5	12.42	***	142.84	***	***	11.1	***	***
			4	1.86	<4,2	***	***	***	***	2212.69	***	13.37	14.1	***	174.84	***	***	15.68	***	***
			6	<0,4	<4,2	2.99	***	***	***	3361.47	***	***	7.18	***	202.78	***	***	7.73	***	***
			8	<0,4	<4,2	***	***	***	***	3065.79	***	***	6.27	***	284.89	***	***	14.56	***	***
			14	<0,4	<4,2	***	***	***	***	682.89	***	***	***	***	177.7	***	***	11.13	***	***
		AG13	0			***	***	***	***	1470.65	***	***	***	***	209.35	***	***	***	7.56	***
			1	1.97	<4,2	***	***	***	***	1415.76	***	***	***	***	192.37	***	***	16.25	***	***
			4	2.62	<4,2	***	***	***	***	2013.38	***	***	***	***	271.18	***	***	5.39	***	***
			6	<0,4	<4,2	***	***	***	***	1974.4	***	***	***	***	234.61	***	***	3.28	***	***
			8	<0,4	<4,2	***	***	***	***	3036	***	***	***	***	350.35	***	***	5.77	***	***
			14	<0,4	<4,2	***	***	***	***	1042.17	***	***	***	***	178.61	***	***	9	***	***
		AG 29	0			***	***	***	***	542.92	***	***	***	***	126.61	***	***	***	***	***
			1	2.59	<4,2	***	***	***	***	796.42	***	***	***	***	169.5	***	***	11.1	***	***
			4	1.1	<4,2	***	***	***	***	841.04	***	***	***	***	217.44	***	***	8.67	***	***
			6	<0,4	<4,2	***	***	***	***	933.07	***	***	***	***	233.57	***	***	14.85	***	***
			8	<0,4	<4,2	***	***	***	***	846.6	***	***	***	***	275.28	***	***	13.42	***	***
			14	<0,4	<4,2	***	***	***	***	563.1	***	***	***	***	195.64	***	***	15.43	***	***
		AG 189	0			***	***	***	***	1874.08	***	***	***	***	172.72	***	***	***	7.56	***
			1	1.68	<4,2	***	***	***	***	1037.57	***	***	***	***	175.13	***	***	6.81	***	***
			4	1.92	<4,2	***	***	***	***	1545.12	***	58.58	***	***	217.76	***	***	5.83	***	166.34
			6	<0,4	<4,2	***	***	***	***	1876.74	***	***	***	***	218.44	***	***	5	***	***
			8	<0,4	<4,2	***	***	***	***	1620.27	***	***	***	***	327.09	***	***	7.45	***	***
			14	<0,4	<4,2	***	***	***	***	1493.4	***	***	***	***	300.84	***	***	4.93	***	***
